# Supplementary material for: Chimeric natural products derived from medermycin and the nature-inspired construction of their polycyclic skeletons
Source: Nat Commun. 2022 Sep 2;13:5169. doi: 10.1038/s41467-022-32901-0 (PMC9440243; doi:10.1038/s41467-022-32901-0)
Supplement: Supplementary file 4 — Supplementary Data 1 [file 41467_2022_32901_MOESM4_ESM.xlsx]

## Sheet: Sheet1
Conf. A				Conf. B				Conf. C
O	-3.36514	1.35118	-0.08884	O	-3.26433	1.3736	-0.04239	O	-3.36771	1.35322	-0.08955
C	3.1367	1.87475	-1.86436	C	3.24489	1.82152	-1.8271	C	3.12956	1.84267	-1.84619
C	2.32222	1.48144	-2.93814	C	2.4253	1.43423	-2.89915	C	2.31522	1.44957	-2.92021
C	0.93661	1.63941	-2.88297	C	1.04131	1.6052	-2.84226	C	0.93063	1.61791	-2.86993
C	0.33634	2.18392	-1.74303	C	0.44773	2.15724	-1.70241	C	0.33111	2.17255	-1.73453
C	1.12154	2.55707	-0.65215	C	1.23777	2.52436	-0.61299	C	1.11609	2.54559	-0.6435
C	2.51914	2.40698	-0.72049	C	2.63381	2.36072	-0.68298	C	2.51271	2.38542	-0.70696
C	-1.12889	2.39303	-1.73629	C	-1.0153	2.38095	-1.69451	C	-1.13251	2.39312	-1.73312
C	0.48032	3.07053	0.58316	C	0.60318	3.04623	0.62227	C	0.47499	3.07052	0.58677
O	1.19772	3.5759	1.44594	O	1.32715	3.54266	1.48482	O	1.19225	3.58276	1.4455
O	-1.79842	2.07109	-2.71273	O	-1.68939	2.06119	-2.66844	O	-1.80039	2.07928	-2.71337
O	3.33905	2.7552	0.32498	O	3.45846	2.70225	0.36101	O	3.33194	2.73373	0.33896
C	-2.44922	0.72532	0.72818	C	-2.3567	0.73923	0.77722	C	-2.45537	0.72974	0.73318
C	-1.29448	1.386	1.18367	C	-1.19288	1.3863	1.22908	C	-1.30315	1.39228	1.19199
C	-2.73932	-0.62912	1.08148	C	-2.6655	-0.60923	1.13757	C	-2.74621	-0.624	1.08828
C	-1.84011	-1.28272	1.95328	C	-1.77496	-1.27109	2.01231	C	-1.85148	-1.27426	1.96707
C	-0.71153	-0.60749	2.43558	C	-0.63673	-0.60907	2.49039	C	-0.72611	-0.59668	2.45369
C	-0.44185	0.70726	2.06192	C	-0.34911	0.7	2.10999	C	-0.4549	0.71691	2.07702
C	-3.86749	-1.38053	0.63532	C	-3.80515	-1.34618	0.69663	C	-3.87092	-1.37774	0.63723
C	-4.10153	-2.71202	1.02344	C	-4.05819	-2.67167	1.09252	C	-4.106	-2.70837	1.02759
C	-3.19166	-3.32145	1.89652	C	-3.1555	-3.29014	1.96775	C	-3.201	-3.31428	1.90817
C	-2.07858	-2.60581	2.35505	C	-2.03189	-2.58857	2.42169	C	-2.09134	-2.59631	2.37139
C	-5.30555	-3.48295	0.51048	C	-5.27678	-3.42722	0.58836	C	-5.30601	-3.48207	0.50939
O	-5.56225	-4.69326	1.25265	O	-5.54537	-4.62863	1.34121	O	-5.5659	-4.69098	1.25268
C	-4.38667	-5.48711	1.47528	C	-4.38038	-5.43702	1.55278	C	-4.39077	-5.48241	1.4857
C	-3.44792	-4.71595	2.40867	C	-3.43348	-4.6779	2.48541	C	-3.45946	-4.70729	2.42321
O	-4.79819	-0.81986	-0.20904	O	-4.72897	-0.7764	-0.14886	O	-4.79658	-0.8204	-0.21488
C	-5.21016	-3.82073	-0.98028	C	-5.19563	-3.77531	-0.90073	C	-5.20105	-3.82356	-0.97989
C	-4.85047	-6.80637	2.09253	C	-4.82646	-6.74606	2.20058	C	-4.85684	-6.80053	2.10366
C	-1.62424	3.76101	1.86899	C	-1.49197	3.76785	1.90575	C	-1.62918	3.77065	1.86821
O	-3.04275	3.53022	1.99741	O	-2.91323	3.55573	2.03552	O	-3.04823	3.54472	1.99734
C	-1.72918	3.1195	-0.55131	C	-1.60613	3.11907	-0.51209	C	-1.73315	3.12154	-0.54933
C	-1.01782	2.83798	0.76634	C	-0.89777	2.83311	0.8062	C	-1.02376	2.84216	0.76985
C	-3.80793	3.61824	0.78117	C	-3.67774	3.64929	0.81923	C	-3.81461	3.61992	0.78214
C	-3.19294	2.7551	-0.34894	C	-3.07434	2.77417	-0.30792	C	-3.19703	2.75764	-0.3477
C	-5.23506	3.17192	1.10765	C	-5.11041	3.22267	1.14781	C	-5.23785	3.16523	1.10891
C	-1.38646	5.26753	1.70788	C	-1.23477	5.27058	1.73912	C	-1.38934	5.27621	1.70045
O	5.07934	1.71041	-3.28893	O	5.18351	1.63838	-3.25485	O	5.07498	1.65903	-3.26429
C	4.64553	1.69662	-1.92026	C	4.7521	1.63079	-1.8854	C	4.63715	1.65304	-1.89687
C	7.04784	0.34678	-2.811	C	7.14228	0.26061	-2.77779	C	7.03156	0.28182	-2.77599
C	6.50659	1.65253	-3.4144	C	6.61004	1.56933	-3.3828	C	6.50209	1.58961	-3.38543
N	7.16682	-1.00604	-0.71505	N	7.25408	-1.0893	-0.67949	N	7.13413	-1.06466	-0.67513
C	6.84154	1.7642	-4.8979	C	6.94315	1.67551	-4.86711	C	6.84214	1.69359	-4.86833
C	5.06151	0.377	-1.2548	C	5.15878	0.30912	-1.21828	C	5.04108	0.3326	-1.22566
C	6.58552	0.21673	-1.33691	C	6.68138	0.13683	-1.30271	C	6.56403	0.16036	-1.30281
C	6.53378	-2.25619	-1.14019	C	6.61107	-2.3353	-1.10159	C	6.49282	-2.31142	-1.09787
C	7.15668	-0.91961	0.74842	C	7.24719	-1.00013	0.78379	C	7.12043	-0.97325	0.78802
C	-3.762	-7.83841	2.10387	C	-5.43796	-7.66308	1.17998	C	-3.76693	-7.83088	2.12535
O	-2.63413	-7.73326	1.65427	O	-5.148	-7.75342	-0.00108	O	-2.63694	-7.72619	1.68093
O	-4.15847	-8.98324	2.69396	O	-6.3495	-8.49558	1.72227	O	-4.16477	-8.97367	2.71847
C	-5.99199	4.27517	1.79049	C	-5.85265	4.33803	1.82709	C	-6.0016	4.2361	1.83086
O	-5.82292	5.47563	1.65475	O	-5.66751	5.5357	1.68775	O	-6.5696	4.12708	2.90414
O	-6.99003	3.8084	2.56552	O	-6.85686	3.88699	2.60346	O	-6.09065	5.38496	1.13094
H	2.76878	1.05689	-3.8371	H	2.8666	1.00467	-3.79832	H	2.76127	1.01693	-3.81557
H	0.33351	1.34176	-3.74011	H	0.43428	1.31225	-3.69827	H	0.32786	1.3201	-3.72724
H	2.80078	3.2016	1.01764	H	2.92541	3.15452	1.0539	H	2.79524	3.18883	1.02708
H	-0.02657	-1.10383	3.12163	H	0.04161	-1.11078	3.17905	H	-0.045	-1.09036	3.14548
H	0.43788	1.18871	2.48607	H	0.53715	1.17162	2.53162	H	0.42235	1.20016	2.50425
H	-1.39098	-3.09328	3.04535	H	-1.35151	-3.0808	3.11552	H	-1.40778	-3.08103	3.06761
H	-6.19945	-2.86763	0.66809	H	-6.16053	-2.79792	0.74794	H	-6.20156	-2.86739	0.65996
H	-3.89598	-5.68793	0.51522	H	-3.88359	-5.63768	0.59627	H	-3.89329	-5.68527	0.52956
H	-3.90401	-4.61577	3.4019	H	-3.88759	-4.57076	3.47889	H	-3.92265	-4.60429	3.41285
H	-2.49976	-5.25257	2.52158	H	-2.49713	-5.23779	2.59407	H	-2.51159	-5.24259	2.54457
H	-4.47625	0.07313	-0.4366	H	-4.3936	0.1095	-0.38442	H	-4.47457	0.07263	-0.44188
H	-4.28474	-4.35621	-1.21752	H	-4.27861	-4.32351	-1.14135	H	-4.27373	-4.3589	-1.20994
H	-6.04129	-4.46914	-1.27826	H	-6.03668	-4.41528	-1.18901	H	-6.02974	-4.47348	-1.28137
H	-5.23548	-2.92374	-1.60588	H	-5.21418	-2.88167	-1.53134	H	-5.22325	-2.92824	-1.60799
H	-5.20816	-6.64503	3.11589	H	-3.97877	-7.27945	2.64412	H	-5.22163	-6.63666	3.12411
H	-5.68877	-7.20613	1.50934	H	-5.57047	-6.5439	2.98012	H	-5.69061	-7.2033	1.51606
H	-1.19655	3.48491	2.84188	H	-1.0675	3.4898	2.87949	H	-1.20223	3.49829	2.84246
H	-1.65061	4.18152	-0.81891	H	-1.51423	4.17906	-0.78348	H	-1.65388	4.18305	-0.81859
H	-3.80312	4.66469	0.45481	H	-3.65953	4.69441	0.48908	H	-3.81454	4.66587	0.45519
H	-3.75578	2.95455	-1.26934	H	-3.63493	2.97735	-1.22887	H	-3.75941	2.95704	-1.26841
H	-5.7909	2.922	0.1975	H	-5.66981	2.97682	0.23873	H	-5.80332	2.92065	0.20263
H	-5.21619	2.29953	1.77122	H	-5.10258	2.35244	1.81443	H	-5.22432	2.27749	1.75216
H	-1.89592	5.80923	2.51326	H	-1.73661	5.82171	2.54288	H	-1.89396	5.82156	2.50645
H	-0.3257	5.52519	1.75154	H	-0.17071	5.51456	1.78118	H	-0.32809	5.53265	1.73796
H	-1.79362	5.66304	0.77393	H	-1.6374	5.66803	0.80402	H	-1.80112	5.66908	0.76738
H	5.1188	2.5522	-1.4211	H	5.23322	2.48346	-1.38876	H	5.11547	2.50667	-1.39919
H	6.94883	2.52028	-2.90769	H	7.05987	2.43463	-2.87859	H	6.94959	2.45566	-2.88043
H	6.42359	2.68787	-5.31304	H	6.5316	2.60156	-5.28331	H	6.43255	2.61902	-5.28783
H	7.92203	1.76543	-5.06897	H	8.02331	1.66805	-5.04013	H	7.9231	1.68587	-5.03629
H	6.39644	0.93772	-5.46289	H	6.49067	0.85139	-5.42968	H	6.39228	0.86863	-5.43177
H	4.57207	-0.45603	-1.77557	H	4.66193	-0.52095	-1.73674	H	4.54677	-0.49848	-1.74493
H	4.72646	0.3529	-0.21194	H	4.82535	0.28951	-0.17481	H	4.70283	0.3148	-0.18369
H	7.0419	1.06821	-0.80986	H	7.14527	0.98568	-0.77797	H	7.02542	1.01012	-0.77734
H	7.0868	-3.11257	-0.73703	H	7.15811	-3.19515	-0.69768	H	7.03814	-3.1706	-0.6902
H	5.49611	-2.33998	-0.79962	H	5.57326	-2.41062	-0.75946	H	5.45356	-2.38614	-0.76005
H	6.55368	-2.36909	-2.228	H	6.62861	-2.45027	-2.18923	H	6.515	-2.42817	-2.18523
H	7.68533	-1.77471	1.18488	H	7.77002	-1.85846	1.2209	H	7.64128	-1.83087	1.22887
H	7.68714	-0.02336	1.08851	H	7.7851	-0.10736	1.12132	H	7.65671	-0.07992	1.12665
H	6.1422	-0.90006	1.16061	H	6.23362	-0.97205	1.19769	H	6.10494	-0.94458	1.19718
H	-3.37983	-9.57512	2.62961	H	-6.66307	-9.02939	0.96248	H	-3.38484	-9.56454	2.66119
H	-7.40554	4.6128	2.94015	H	-7.26214	4.69799	2.97505	H	-6.64321	5.95683	1.70657
O	8.47679	0.31254	-2.85714	O	8.57083	0.21537	-2.8262	O	8.46033	0.2366	-2.81786
H	6.67168	-0.49913	-3.3983	H	6.75869	-0.58348	-3.3629	H	6.65065	-0.5632	-3.36151
H	8.72494	-0.36734	-2.19654	H	8.81501	-0.46522	-2.16488	H	8.7014	-0.44313	-2.15447
