# Supplementary material for: Chimeric natural products derived from medermycin and the nature-inspired construction of their polycyclic skeletons
Source: Nat Commun. 2022 Sep 2;13:5169. doi: 10.1038/s41467-022-32901-0 (PMC9440243; doi:10.1038/s41467-022-32901-0)
Supplement: Supplementary file 5 — Supplementary Data 2 [file 41467_2022_32901_MOESM5_ESM.xlsx]

## Sheet: Sheet1
Conf. A				Conf. B				Conf. C
C	2.2706	1.07438	3.41675	C	2.57129	0.77546	3.32074	C	2.17902	1.07444	3.47745
C	1.10217	1.83567	3.57782	C	1.4705	1.6154	3.55198	C	1.02317	1.86323	3.58974
C	-0.15237	1.29185	3.2981	C	0.1687	1.17485	3.30893	C	-0.23278	1.34459	3.27128
C	-0.26139	-0.02484	2.83859	C	-0.05675	-0.11495	2.81672	C	-0.35536	0.02589	2.82114
C	0.88658	-0.79261	2.6444	C	1.02183	-0.95882	2.55299	C	0.78106	-0.76933	2.67521
C	2.14731	-0.24134	2.94047	C	2.33103	-0.51169	2.81211	C	2.04279	-0.2432	3.01013
C	-1.60832	-0.5919	2.60461	C	-1.45058	-0.57328	2.62276	C	-1.70571	-0.51338	2.54494
C	-1.70075	-2.06621	2.26809	C	-1.66654	-2.02588	2.2505	C	-1.81964	-1.98867	2.2195
C	-0.53552	-2.57328	1.42748	C	-0.57721	-2.59147	1.34775	C	-0.63726	-2.5303	1.42573
C	0.77707	-2.16531	2.09325	C	0.78811	-2.30159	1.96779	C	0.65988	-2.14497	2.13391
C	-2.97472	-2.39177	1.50006	C	-2.99116	-2.23358	1.52862	C	-3.07272	-2.2935	1.40972
C	-3.09469	-3.92466	1.28016	C	-3.23398	-3.74618	1.27227	C	-3.21965	-3.82548	1.20006
O	-1.91274	-4.47844	0.66899	O	-2.12204	-4.36654	0.59682	O	-2.02973	-4.41169	0.63632
C	-0.65784	-4.12222	1.28468	C	-0.82045	-4.12226	1.16849	C	-0.78966	-4.07749	1.29322
O	1.77675	-2.8831	2.11345	O	1.73172	-3.09074	1.92398	O	1.64149	-2.8849	2.19658
O	-2.60245	0.1054	2.77866	O	-2.38184	0.19029	2.85613	O	-2.6894	0.20762	2.67659
O	3.31007	-0.95111	2.76443	O	3.42951	-1.29922	2.56732	O	3.19462	-0.98049	2.8821
C	-0.49469	-4.94228	2.57061	C	-0.66742	-4.99035	2.42377	C	-0.69101	-4.88786	2.59179
C	3.63844	1.6675	3.71423	C	3.99034	1.25611	3.57874	C	3.54864	1.64038	3.81675
O	3.50539	2.71563	4.6865	O	3.97427	2.27911	4.58609	O	3.4054	2.6998	4.77522
C	4.77118	3.25137	5.0949	C	5.29163	2.7064	4.9576	C	4.66793	3.21195	5.22217
C	5.504	3.87501	3.89652	C	6.022	3.31281	3.74894	C	5.45455	3.8088	4.04444
C	5.65167	2.82517	2.76531	C	6.04624	2.29227	2.58209	C	5.61778	2.74584	2.92771
C	4.27986	2.22218	2.43431	C	4.62119	1.80319	2.29035	C	4.24525	2.16943	2.55498
N	6.42855	3.39195	1.62727	N	6.81845	2.83682	1.43012	N	6.44512	3.28547	1.81231
O	6.80239	4.34113	4.27355	O	7.36543	3.66921	4.08568	O	6.74921	4.25024	4.46188
C	4.50237	4.28335	6.18493	C	5.14365	3.71947	6.08773	C	4.38471	4.25932	6.29372
C	5.67941	4.34076	0.80093	C	6.11115	3.86489	0.66394	C	5.74547	4.2428	0.953
C	6.98847	2.3339	0.78092	C	7.264	1.76848	0.53051	C	7.01021	2.20811	0.99424
C	-4.27061	-4.31528	0.37981	C	-4.47091	-4.02198	0.41209	C	-4.37157	-4.19875	0.26213
C	-5.58605	-4.04839	1.04637	C	-5.73508	-3.67961	1.14054	C	-5.70336	-3.89496	0.87849
O	-6.62368	-4.17648	0.19968	O	-6.81252	-3.70781	0.33546	O	-6.71264	-4.00644	-0.00409
O	-5.76576	-3.76484	2.21867	O	-5.84568	-3.41746	2.3263	O	-5.91825	-3.59663	2.04113
C	-0.63832	-1.97478	0.01681	C	-0.69186	-1.94506	-0.04077	C	-0.67646	-1.94421	0.00666
C	-1.88336	-1.55824	-0.4868	C	-1.92161	-1.42319	-0.47958	C	-1.89309	-1.50489	-0.54476
C	-2.0244	-0.98815	-1.78963	C	-2.07246	-0.80606	-1.75965	C	-1.9748	-0.94449	-1.8568
C	-0.86388	-0.89265	-2.58934	C	-0.94168	-0.77349	-2.60597	C	-0.78483	-0.88339	-2.61555
C	0.36845	-1.34125	-2.0967	C	0.27272	-1.32564	-2.1781	C	0.4188	-1.35439	-2.07524
C	0.48225	-1.87893	-0.81633	C	0.39797	-1.90734	-0.91816	C	0.47486	-1.88169	-0.78677
O	-3.03922	-1.6777	0.25307	O	-3.05215	-1.47918	0.30545	O	-3.07685	-1.59103	0.15447
C	-3.242	-0.50803	-2.35743	C	-3.27263	-0.21983	-2.26097	C	-3.16	-0.44139	-2.4714
C	-3.3232	0.01728	-3.65946	C	-3.36739	0.34755	-3.54406	C	-3.18296	0.07364	-3.77988
C	-2.15067	0.09398	-4.42164	C	-2.22473	0.35732	-4.35507	C	-1.9831	0.11385	-4.50122
C	-0.93728	-0.35046	-3.88153	C	-1.02689	-0.19057	-3.8797	C	-0.80007	-0.35283	-3.91444
C	-4.64558	0.49187	-4.23645	C	-4.67205	0.94073	-4.04987	C	-4.47184	0.57848	-4.40539
O	-4.49154	1.28341	-5.43279	O	-4.50174	1.75061	-5.23203	O	-4.25548	1.35455	-5.6021
C	-3.58546	0.70735	-6.38626	C	-3.69255	1.12385	-6.23601	C	-3.33356	0.7472	-6.51784
C	-2.17438	0.72683	-5.78969	C	-2.2604	1.02752	-5.70438	C	-1.94282	0.73075	-5.87588
O	-4.41068	-0.51771	-1.63091	O	-4.40709	-0.1621	-1.48455	O	-4.35331	-0.41699	-1.7866
C	-5.62184	-0.65441	-4.51629	C	-5.74945	-0.11481	-4.31456	C	-5.46855	-0.5437	-4.70975
C	-3.68129	1.55138	-7.65709	C	-3.73569	1.99636	-7.48859	C	-3.36034	1.57384	-7.79763
C	-3.0112	0.89188	-8.82579	C	-5.03183	1.80807	-8.2242	C	-2.62374	0.8783	-8.89903
O	-2.47176	-0.20052	-8.85336	O	-5.70897	0.79565	-8.28345	O	-1.42846	0.95951	-9.12758
O	-3.05621	1.6597	-9.93237	O	-5.38183	2.90256	-8.92982	O	-3.41362	0.08021	-9.63963
H	1.16294	2.86275	3.93719	H	1.62218	2.62319	3.93812	H	1.09463	2.89252	3.94077
H	-1.04193	1.90222	3.45065	H	-0.66588	1.84404	3.51584	H	-1.11305	1.9763	3.38621
H	-3.8416	-2.05029	2.07652	H	-3.80619	-1.84692	2.15039	H	-3.95148	-1.92684	1.9517
H	-3.21595	-4.41318	2.2548	H	-3.35216	-4.25379	2.23748	H	-3.38634	-4.30129	2.17427
H	0.11585	-4.4799	0.59245	H	-0.10399	-4.51485	0.43482	H	-0.00022	-4.45947	0.63247
H	3.08424	-1.87773	2.52143	H	3.12548	-2.19855	2.3076	H	2.95662	-1.90442	2.64055
H	-0.63931	-6.00623	2.34991	H	-0.89928	-6.03377	2.18061	H	-0.852	-5.95048	2.37607
H	0.49753	-4.8253	3.01255	H	0.34761	-4.95944	2.8266	H	0.28735	-4.78874	3.06771
H	-1.2373	-4.68865	3.33137	H	-1.35821	-4.70619	3.22165	H	-1.45411	-4.60983	3.32318
H	4.2693	0.88823	4.16137	H	4.57793	0.41835	3.97632	H	4.14671	0.85178	4.29169
H	5.37619	2.44968	5.53827	H	5.85155	1.84826	5.35184	H	5.23991	2.40152	5.69268
H	4.92857	4.73603	3.53666	H	5.49931	4.22524	3.43871	H	4.91064	4.67872	3.65795
H	6.27764	2.02461	3.18763	H	6.62636	1.43439	2.95438	H	6.21144	1.93588	3.37786
H	3.62588	2.99649	2.01309	H	4.01124	2.63691	1.91947	H	3.62306	2.95373	2.10505
H	4.37706	1.43143	1.6822	H	4.62941	1.03224	1.51191	H	4.35076	1.36987	1.81336
H	7.28765	4.42029	3.42594	H	7.82188	3.74014	3.22151	H	7.26451	4.31173	3.63067
H	5.43108	4.71047	6.57455	H	6.11626	4.064	6.45116	H	5.30869	4.66993	6.71132
H	3.87206	5.09615	5.80747	H	4.56192	4.5884	5.7607	H	3.78545	5.082	5.88815
H	3.95626	3.82412	7.01621	H	4.59738	3.27506	6.92693	H	3.80075	3.81949	7.10964
H	5.2747	5.16356	1.39733	H	5.79305	4.69549	1.30064	H	5.33882	5.07948	1.52839
H	6.34526	4.80172	0.06207	H	6.78044	4.29918	-0.08786	H	6.44601	4.6826	0.23357
H	4.8558	3.86642	0.25648	H	5.23358	3.47076	0.1402	H	4.93067	3.78148	0.38463
H	6.21423	1.74788	0.27441	H	6.42882	1.25802	0.03925	H	6.24101	1.63448	0.46631
H	7.60978	1.65169	1.37158	H	7.85487	1.02339	1.0746	H	7.59596	1.5179	1.61134
H	7.64492	2.76433	0.0161	H	7.92064	2.17394	-0.24768	H	7.7016	2.61744	0.24886
H	-4.22484	-3.77946	-0.57441	H	-4.42362	-3.46232	-0.52827	H	-4.27948	-3.67424	-0.69503
H	-4.21928	-5.38662	0.15177	H	-4.50873	-5.08682	0.15302	H	-4.33695	-5.27333	0.04648
H	-7.41808	-3.97994	0.73915	H	-7.56826	-3.46864	0.91197	H	-7.52092	-3.78629	0.50488
H	1.26166	-1.28221	-2.71706	H	1.14221	-1.31429	-2.8338	H	1.33479	-1.32067	-2.6635
H	1.46077	-2.23311	-0.49599	H	1.35949	-2.34168	-0.64906	H	1.43327	-2.25387	-0.42826
H	-0.0343	-0.26905	-4.48558	H	-0.14528	-0.15779	-4.51865	H	0.12572	-0.29613	-4.48618
H	-1.83004	1.76226	-5.67201	H	-1.83478	2.03173	-5.58158	H	-1.56763	1.75568	-5.76168
H	-1.47432	0.20803	-6.45336	H	-1.63891	0.47567	-6.4194	H	-1.24306	0.17649	-6.51124
H	-4.18626	-0.82163	-0.7305	H	-4.17068	-0.50979	-0.60331	H	-4.16731	-0.7134	-0.87493
H	-6.51393	-0.2788	-5.0292	H	-6.6273	0.34524	-4.78119	H	-6.3323	-0.14875	-5.2556
H	-5.17759	-1.41797	-5.16364	H	-5.396	-0.89517	-4.99679	H	-5.02333	-1.32415	-5.33594
H	-5.94102	-1.15395	-3.59686	H	-6.07151	-0.6102	-3.3939	H	-5.8321	-1.02687	-3.79809
H	-3.23651	2.53977	-7.4943	H	-2.93095	1.73376	-8.18374	H	-2.92444	2.56883	-7.64899
H	-4.73653	1.70297	-7.91435	H	-3.64062	3.05315	-7.21237	H	-4.39286	1.75928	-8.11901
H	-2.60655	1.12502	-10.6199	H	-6.22776	2.64841	-9.35455	H	-2.81348	-0.30462	-10.3126
H	-1.72616	-2.56576	3.24548	H	-1.68986	-2.55155	3.21414	H	-1.89095	-2.4774	3.20007
H	-5.11104	1.17243	-3.51349	H	-5.04959	1.63631	-3.29086	H	-4.94301	1.27768	-3.70424
H	-3.896	-0.32078	-6.60845	H	-4.07864	0.12215	-6.45863	H	-3.66071	-0.27521	-6.7437
