# Supplementary material for: Chimeric natural products derived from medermycin and the nature-inspired construction of their polycyclic skeletons
Source: Nat Commun. 2022 Sep 2;13:5169. doi: 10.1038/s41467-022-32901-0 (PMC9440243; doi:10.1038/s41467-022-32901-0)
Supplement: Supplementary file 6 — Supplementary Data 3 [file 41467_2022_32901_MOESM6_ESM.xlsx]

## Sheet: Sheet1
Conf. A				Conf. B				Conf. C				Conf. D
O	-0.11961	-3.31188	1.12688	O	-0.21498	-3.20112	1.18852	O	-0.18604	-3.20826	1.21697	O	-0.06384	-3.33553	1.06876
C	-1.57624	2.27064	-2.3899	C	-1.58947	2.40457	-2.32184	C	-1.62034	2.39327	-2.27834	C	-1.61229	2.24436	-2.40473
C	-0.90907	1.3132	-3.17028	C	-0.99103	1.41544	-3.11827	C	-1.03542	1.40317	-3.08355	C	-0.99289	1.27552	-3.21022
C	-0.81354	-0.01458	-2.75046	C	-0.93169	0.08819	-2.69018	C	-0.96815	0.07663	-2.65454	C	-0.89772	-0.05246	-2.79088
C	-1.38341	-0.41099	-1.53608	C	-1.46946	-0.27591	-1.45128	C	-1.48433	-0.2858	-1.406	C	-1.41964	-0.43729	-1.55164
C	-2.0429	0.52358	-0.73825	C	-2.06061	0.69021	-0.63764	C	-2.06205	0.68121	-0.58382	C	-2.03105	0.50869	-0.72886
C	-2.15171	1.85645	-1.17714	C	-2.1339	2.02288	-1.08437	C	-2.14342	2.01321	-1.03119	C	-2.14051	1.84161	-1.16688
C	-1.31717	-1.83741	-1.14574	C	-1.44377	-1.70066	-1.05021	C	-1.45027	-1.70981	-1.00299	C	-1.35841	-1.86372	-1.16043
C	-2.59532	0.11728	0.5768	C	-2.57688	0.31644	0.70149	C	-2.55539	0.30921	0.76444	C	-2.53122	0.11381	0.61064
O	-3.34321	0.90029	1.16186	O	-3.27058	1.13277	1.30739	O	-3.23836	1.12653	1.38106	O	-3.24731	0.9058	1.22239
O	-0.74464	-2.64261	-1.87299	O	-0.93222	-2.5335	-1.7916	O	-0.94821	-2.54295	-1.75053	O	-0.84421	-2.68421	-1.91404
O	-2.8193	2.80975	-0.4475	O	-2.73509	3.00743	-0.33867	O	-2.73199	2.9987	-0.27677	O	-2.76268	2.80589	-0.41207
C	0.20799	-2.10887	1.71301	C	0.18141	-2.00694	1.74956	C	0.21968	-2.01328	1.76959	C	0.30223	-2.13171	1.63006
C	-0.71086	-1.04639	1.78038	C	-0.69256	-0.90912	1.84204	C	-0.65259	-0.91528	1.8752	C	-0.60193	-1.05926	1.73051
C	1.53135	-2.00464	2.24312	C	1.52756	-1.94971	2.22681	C	1.57361	-1.95549	2.22421	C	1.64944	-2.03696	2.09876
C	1.88157	-0.79858	2.88983	C	1.94935	-0.75237	2.8469	C	2.00562	-0.75755	2.83594	C	2.04185	-0.82806	2.71531
C	0.95021	0.24328	2.98789	C	1.0631	0.32551	2.97082	C	1.12151	0.32043	2.97356	C	1.12665	0.22437	2.84624
C	-0.3278	0.12355	2.44607	C	-0.23896	0.25067	2.4806	C	-0.18847	0.24515	2.50497	C	-0.17664	0.11256	2.36665
C	2.53223	-3.02008	2.18351	C	2.48474	-3.00451	2.13966	C	2.52934	-3.01027	2.12204	C	2.63569	-3.06424	2.00569
C	3.81698	-2.86054	2.73315	C	3.79506	-2.8903	2.63722	C	3.84785	-2.89566	2.59751	C	3.94668	-2.91218	2.49191
C	4.12198	-1.65394	3.3755	C	4.17223	-1.68955	3.25315	C	4.235	-1.69438	3.2059	C	4.29401	-1.70163	3.10459
C	3.15771	-0.64108	3.45163	C	3.25189	-0.63928	3.35671	C	3.31646	-0.64402	3.32386	C	3.34456	-0.67799	3.21469
C	4.85958	-3.96037	2.63297	C	4.78916	-4.0331	2.51294	C	4.83927	-4.03902	2.45866	C	4.97201	-4.02442	2.35636
O	5.98029	-3.76144	3.51956	O	5.94936	-3.86343	3.35418	O	6.01825	-3.86681	3.27269	O	6.13577	-3.82698	3.18592
C	6.5074	-2.42619	3.48287	C	6.5253	-2.55332	3.2666	C	6.5883	-2.55563	3.17802	C	6.67384	-2.49791	3.10799
C	5.45516	-1.47073	4.05492	C	5.53817	-1.55431	3.87521	C	5.61086	-1.5587	3.80528	C	5.6597	-1.52487	3.71795
O	2.27578	-4.22743	1.57509	O	2.15751	-4.20688	1.55631	O	2.19265	-4.21303	1.54491	O	2.33732	-4.27698	1.42783
C	5.37905	-4.16588	1.20699	C	5.24493	-4.28096	1.07211	C	5.2663	-4.29238	1.00982	C	5.42067	-4.25286	0.90998
C	7.78906	-2.43082	4.31593	C	7.83077	-2.55842	4.059	C	7.90816	-2.55359	3.9449	C	7.99373	-2.50631	3.879
C	-3.05734	-1.68975	2.32819	C	-3.03866	-1.45655	2.48741	C	-2.98793	-1.46172	2.55956	C	-2.92359	-1.6823	2.39449
O	-2.59258	-2.94483	2.86634	O	-2.60134	-2.724	3.01949	O	-2.54204	-2.72859	3.08576	O	-2.44245	-2.94128	2.90971
C	-2.07864	-2.26405	0.09291	C	-2.1716	-2.08709	0.22141	C	-2.15793	-2.09498	0.28037	C	-2.05975	-2.27343	0.11746
C	-2.1171	-1.20044	1.18313	C	-2.12619	-1.0137	1.30172	C	-2.09494	-1.02033	1.35862	C	-2.03669	-1.20421	1.20253
C	-2.36251	-3.99541	1.90702	C	-2.44986	-3.79083	2.0624	C	-2.40664	-3.79658	2.12762	C	-2.27529	-3.99509	1.94332
C	-1.48337	-3.5181	0.71886	C	-1.60063	-3.35794	0.83606	C	-1.5773	-3.36525	0.88719	C	-1.44565	-3.52832	0.72101
C	-1.74691	-5.16357	2.68307	C	-1.84936	-4.97538	2.82533	C	-1.79427	-4.98046	2.88211	C	-1.59958	-5.16685	2.65949
C	-4.54455	-1.83012	1.97956	C	-4.54273	-1.54226	2.19853	C	-4.49652	-1.54754	2.29535	C	-4.42756	-1.80949	2.12202
O	-0.62292	4.02246	-3.75357	O	-0.61799	4.10763	-3.73321	O	-0.67294	4.09449	-3.708	O	-0.69545	3.97841	-3.81525
C	-1.69839	3.71354	-2.85385	C	-1.67262	3.84745	-2.7943	C	-1.71183	3.83548	-2.75133	C	-1.73409	3.68774	-2.86746
C	-1.90513	5.75833	-4.89487	C	-1.87226	5.88233	-4.84577	C	-1.94614	5.86716	-4.80227	C	-2.00173	5.73024	-4.90369
C	-0.61178	5.40176	-4.14519	C	-0.56805	5.48226	-4.13801	C	-0.63022	5.46852	-4.1157	C	-0.68157	5.35644	-4.21132
N	-4.39427	5.81989	-4.70041	N	-4.34894	6.04108	-4.56599	N	-4.41777	6.0259	-4.48146	N	-4.47849	5.8291	-4.59857
C	0.61929	5.62107	-5.01796	C	0.63923	5.64706	-5.05489	C	0.5616	5.63224	-5.05279	C	0.51239	5.55533	-5.13882
C	-3.04441	3.94869	-3.55426	C	-3.03231	4.12859	-3.44982	C	-3.08233	4.11536	-3.3845	C	-3.10642	3.94097	-3.50795
C	-3.13511	5.40887	-4.01814	C	-3.08337	5.58742	-3.92387	C	-3.14162	5.57346	-3.85982	C	-3.19633	5.4012	-3.97185
C	-4.7934	4.94534	-5.80482	C	-4.81932	5.17394	-5.64798	C	-4.90615	5.15694	-5.55396	C	-4.93952	4.95775	-5.68116
C	-5.50141	5.95143	-3.74846	C	-5.4165	6.22248	-3.5777	C	-5.46868	6.20898	-3.47578	C	-5.53991	5.97974	-3.59856
C	8.59322	-1.17949	4.12288	C	8.92257	-3.2374	3.28215	C	8.98028	-3.29888	3.20504	C	8.80007	-1.2658	3.63257
O	8.35199	-0.24988	3.37272	O	9.05968	-3.26895	2.07086	O	9.68466	-4.18703	3.65653	O	8.53298	-0.34316	2.88255
O	9.69269	-1.16098	4.90194	O	9.85337	-3.78998	4.08628	O	9.1935	-2.83372	1.95883	O	9.93498	-1.24898	4.35906
C	-1.72971	-6.41886	1.86445	C	-1.91191	-6.23704	2.01879	C	-1.87093	-6.24328	2.07859	C	-2.59789	-5.93278	3.47992
O	-2.29654	-6.6041	0.80074	O	-2.52788	-6.40936	0.98053	O	-2.50111	-6.41569	1.04891	O	-3.79146	-6.05456	3.25903
O	-1.01045	-7.39701	2.44375	O	-1.20659	-7.23668	2.57814	O	-1.16045	-7.24362	2.63004	O	-2.0238	-6.5802	4.51231
H	-0.45483	1.59941	-4.11869	H	-0.56284	1.67611	-4.08598	H	-0.62423	1.6626	-4.05892	H	-0.57631	1.55304	-4.17832
H	-0.29446	-0.73518	-3.38166	H	-0.46605	-0.65731	-3.33405	H	-0.51346	-0.66967	-3.30525	H	-0.41677	-0.78183	-3.44181
H	-3.21722	2.38463	0.34586	H	-3.11985	2.60426	0.47245	H	-3.10283	2.59672	0.54142	H	-3.13496	2.38798	0.39747
H	1.21354	1.16838	3.49892	H	1.38107	1.24404	3.46218	H	1.44745	1.23936	3.45894	H	1.42279	1.15149	3.33521
H	-1.01563	0.95831	2.57095	H	-0.88905	1.11228	2.62406	H	-0.83616	1.10686	2.65844	H	-0.84974	0.95523	2.51642
H	3.41059	0.2849	3.967	H	3.55923	0.28028	3.85333	H	3.63186	0.27584	3.8149	H	3.63071	0.25072	3.70726
H	4.40276	-4.89792	2.97184	H	4.30962	-4.94642	2.88496	H	4.36751	-4.95081	2.84412	H	4.52225	-4.95275	2.72843
H	6.74837	-2.15839	2.44702	H	6.71968	-2.29754	2.21838	H	6.75964	-2.30026	2.12608	H	6.86765	-2.24475	2.05864
H	5.78838	-0.43258	3.9502	H	5.91763	-0.53442	3.74142	H	5.98705	-0.53822	3.66687	H	5.99802	-0.49158	3.58524
H	5.30324	-1.67448	5.12262	H	5.42669	-1.74151	4.95095	H	5.51749	-1.74786	4.88239	H	5.55662	-1.71488	4.79397
H	1.38595	-4.1643	1.1785	H	1.25709	-4.11252	1.19121	H	1.28357	-4.12145	1.20107	H	1.4254	-4.21305	1.08573
H	6.20446	-4.88607	1.20193	H	6.04285	-5.03115	1.04837	H	6.06274	-5.04366	0.97303	H	6.23713	-4.98234	0.8747
H	4.59838	-4.53636	0.53623	H	4.42555	-4.63326	0.43878	H	4.43469	-4.64581	0.39337	H	4.60495	-4.62247	0.28179
H	5.76286	-3.23517	0.77584	H	5.64516	-3.37254	0.6096	H	5.65895	-3.38595	0.53696	H	5.79348	-3.33178	0.44949
H	8.41312	-3.28236	4.01912	H	7.69171	-3.09238	5.00646	H	7.7833	-3.03804	4.92071	H	8.59444	-3.36774	3.56321
H	7.55317	-2.5501	5.3796	H	8.17228	-1.53902	4.26875	H	8.27439	-1.53487	4.11435	H	7.80774	-2.61063	4.95408
H	-3.00369	-0.97902	3.16346	H	-2.92496	-0.74136	3.3128	H	-2.86067	-0.74563	3.38219	H	-2.82088	-0.97106	3.22469
H	-3.08951	-2.48449	-0.27469	H	-3.20389	-2.27129	-0.10421	H	-3.19531	-2.27941	-0.02849	H	-3.0896	-2.48645	-0.19847
H	-3.34205	-4.30293	1.52073	H	-3.45497	-4.06342	1.71783	H	-3.41731	-4.0692	1.79975	H	-3.27037	-4.28945	1.59006
H	-1.4454	-4.3144	-0.03269	H	-1.62282	-4.16142	0.09155	H	-1.61166	-4.16952	0.14401	H	-1.45213	-4.33786	-0.01946
H	-2.33856	-5.35775	3.58567	H	-2.41223	-5.13932	3.75201	H	-2.3419	-5.14267	3.81818	H	-0.8101	-4.79899	3.32518
H	-0.72971	-4.92154	3.0092	H	-0.81173	-4.76987	3.10948	H	-0.75194	-4.77528	3.14874	H	-1.16811	-5.87441	1.94326
H	-4.99662	-0.87496	1.70257	H	-4.9684	-0.57272	1.92984	H	-4.92641	-0.57817	2.0328	H	-4.8846	-0.84976	1.87013
H	-5.09101	-2.21967	2.84632	H	-5.06913	-1.90297	3.08983	H	-5.00835	-1.90744	3.19542	H	-4.9324	-2.19626	3.01488
H	-4.72366	-2.53869	1.16691	H	-4.78075	-2.25026	1.40065	H	-4.74757	-2.25616	1.50203	H	-4.65417	-2.5146	1.31831
H	-1.5914	4.37126	-1.98134	H	-1.5103	4.50749	-1.93216	H	-1.53534	4.4968	-1.89296	H	-1.57865	4.34598	-2.00265
H	-0.50179	6.02996	-3.25156	H	-0.40301	6.11297	-3.25467	H	-0.45069	6.10063	-3.2362	H	-0.52259	5.98517	-3.32546
H	0.715	6.66645	-5.32581	H	0.76392	6.68546	-5.37569	H	0.68064	6.67018	-5.3772	H	0.60961	6.5984	-5.45391
H	0.58072	4.9921	-5.91424	H	0.54542	5.01282	-5.94334	H	0.4532	4.99662	-5.93859	H	0.42462	4.92477	-6.0305
H	1.52621	5.33525	-4.47393	H	1.55306	5.331	-4.53991	H	1.48396	5.3172	-4.55261	H	1.4384	5.25746	-4.63488
H	-3.11856	3.27852	-4.42032	H	-3.16229	3.4549	-4.30652	H	-3.22644	3.44035	-4.23789	H	-3.22886	3.26984	-4.36777
H	-3.87379	3.7059	-2.8809	H	-3.84619	3.92322	-2.74577	H	-3.8843	3.91088	-2.66665	H	-3.90846	3.71211	-2.79762
H	-3.05252	6.05011	-3.12758	H	-2.94537	6.23208	-3.04269	H	-2.98904	6.21949	-2.98206	H	-3.06463	6.04334	-3.08787
H	-5.65527	5.37359	-6.32973	H	-5.68202	5.63087	-6.1467	H	-5.77706	5.61302	-6.03898	H	-5.81753	5.39749	-6.16848
H	-4.00053	4.85195	-6.55256	H	-4.05712	5.0444	-6.42177	H	-4.15696	5.02607	-6.34014	H	-4.18232	4.85053	-6.46323
H	-5.07439	3.94196	-5.46712	H	-5.12637	4.18474	-5.29167	H	-5.20718	4.16834	-5.19089	H	-5.21999	3.95958	-5.32795
H	-6.38772	6.35911	-4.24788	H	-6.30343	6.66002	-4.04999	H	-6.36345	6.6456	-3.93394	H	-6.44154	6.39922	-4.05927
H	-5.24589	6.65697	-2.95018	H	-5.10665	6.92386	-2.79516	H	-5.14586	6.91178	-2.69978	H	-5.23855	6.68356	-2.81489
H	-5.77775	4.99526	-3.29152	H	-5.71303	5.28122	-3.10283	H	-5.7571	5.26853	-2.99433	H	-5.80962	5.02903	-3.1265
H	10.1353	-0.31491	4.68025	H	10.4957	-4.18919	3.4629	H	9.92059	-3.40046	1.62388	H	10.3749	-0.41033	4.10617
H	-1.06745	-8.15617	1.82648	H	-1.31572	-7.99801	1.97061	H	-1.28043	-8.00636	2.02634	H	-2.76596	-7.04131	4.95567
O	-1.944	7.15025	-5.22076	O	-1.86925	7.27213	-5.1828	O	-1.94897	7.25639	-5.14155	O	-2.03464	7.12173	-5.23195
H	-1.94001	5.19194	-5.83294	H	-1.96142	5.31036	-5.77683	H	-2.05068	5.29366	-5.73079	H	-2.08679	5.16207	-5.83746
H	-2.89083	7.33283	-5.3948	H	-2.81384	7.48954	-5.32635	H	-2.89589	7.47353	-5.26948	H	-2.98553	7.31804	-5.36385
