# Supplementary material for: Chimeric natural products derived from medermycin and the nature-inspired construction of their polycyclic skeletons
Source: Nat Commun. 2022 Sep 2;13:5169. doi: 10.1038/s41467-022-32901-0 (PMC9440243; doi:10.1038/s41467-022-32901-0)
Supplement: Supplementary file 7 — Supplementary Data 4 [file 41467_2022_32901_MOESM7_ESM.xlsx]

## Sheet: Sheet1
Conf. A				Conf. B				Conf. C				Conf. D
O	-3.03683	-1.19897	-0.75729	O	-2.94981	-1.36003	-0.44156	O	-3.10503	-1.19593	-0.47826	O	-3.03037	-1.21766	-0.68887
C	3.6258	-1.12468	0.34822	C	3.75168	-0.83272	0.21501	C	3.43521	-1.18419	1.19332	C	3.62522	-1.10993	0.46536
C	2.94543	-1.93518	1.27072	C	3.17024	-1.54244	1.27758	C	2.61392	-1.5412	2.27459	C	2.93306	-1.85904	1.43002
C	1.63578	-2.35348	1.02936	C	1.87336	-2.04893	1.17771	C	1.28879	-1.9302	2.07169	C	1.62275	-2.2839	1.20428
C	0.9782	-1.96532	-0.1426	C	1.12946	-1.85207	0.00961	C	0.75715	-1.96656	0.77854	C	0.97635	-1.96402	0.00579
C	1.62934	-1.15226	-1.06989	C	1.68138	-1.14186	-1.05616	C	1.55009	-1.60702	-0.31125	C	1.63924	-1.21236	-0.96403
C	2.95642	-0.75024	-0.82873	C	2.99653	-0.65074	-0.95549	C	2.89082	-1.23473	-0.10072	C	2.96689	-0.80383	-0.73731
C	-0.38875	-2.47267	-0.39848	C	-0.22069	-2.45105	-0.08914	C	-0.63211	-2.44116	0.58827	C	-0.39162	-2.4785	-0.22955
C	0.91257	-0.69121	-2.28363	C	0.87207	-0.88087	-2.27122	C	0.96965	-1.58749	-1.67618	C	0.93437	-0.82193	-2.20915
O	1.5657	-0.15256	-3.17694	O	1.44247	-0.43669	-3.26725	O	1.73459	-1.47538	-2.63353	O	1.59708	-0.34092	-3.12795
O	-0.93346	-3.20003	0.42571	O	-0.67721	-3.08486	0.85683	O	-1.30108	-2.78324	1.55832	O	-0.94762	-3.15016	0.63344
O	3.65605	0.02187	-1.72384	O	3.60084	0.0255	-1.98717	O	3.72522	-0.90443	-1.14059	O	3.67784	-0.09136	-1.67207
C	-2.42994	0.03754	-0.73342	C	-2.41054	-0.10492	-0.61928	C	-2.37298	-0.08805	-0.84536	C	-2.41759	0.01527	-0.73546
C	-1.25587	0.29768	-1.46246	C	-1.29606	0.10865	-1.44984	C	-1.13073	-0.2062	-1.49385	C	-1.23604	0.22508	-1.46861
C	-3.06061	1.0342	0.0736	C	-3.04713	0.96104	0.08839	C	-2.94711	1.18174	-0.52754	C	-3.05025	1.06225	0.00336
C	-2.4842	2.32373	0.08682	C	-2.54213	2.26613	-0.10538	C	-2.23624	2.33655	-0.92315	C	-2.46796	2.34773	-0.05779
C	-1.33357	2.58748	-0.66759	C	-1.45232	2.47861	-0.95973	C	-1.01489	2.21386	-1.59817	C	-1.30926	2.55962	-0.81617
C	-0.72948	1.59418	-1.43563	C	-0.84005	1.41985	-1.62734	C	-0.47087	0.96398	-1.88638	C	-0.70333	1.5184	-1.5163
C	-4.22955	0.84047	0.86845	C	-4.1556	0.82158	0.9758	C	-4.18336	1.38636	0.15501	C	-4.22626	0.92238	0.79914
C	-4.8212	1.87045	1.62137	C	-4.75845	1.91492	1.6226	C	-4.70922	2.66397	0.41797	C	-4.81944	1.99902	1.48238
C	-4.22002	3.13533	1.60831	C	-4.22992	3.19391	1.40291	C	-3.97361	3.78412	0.01105	C	-4.21353	3.25869	1.39463
C	-3.05975	3.34851	0.85337	C	-3.12802	3.3574	0.55435	C	-2.74796	3.61312	-0.6447	C	-3.04564	3.42022	0.63855
C	-6.08241	1.62897	2.43237	C	-5.95384	1.72659	2.54198	C	-6.04256	2.83743	1.12423	C	-6.08547	1.81162	2.3005
O	-6.35913	2.68143	3.37956	O	-6.2292	2.8873	3.35392	O	-6.26601	4.18331	1.59322	O	-6.36468	2.92285	3.17707
C	-6.2393	3.99888	2.82108	C	-6.22416	4.11299	2.61007	C	-5.96452	5.18767	0.61223	C	-6.23733	4.20059	2.53784
C	-4.76929	4.24594	2.46696	C	-4.79242	4.38175	2.14018	C	-4.45556	5.17234	0.3473	C	-4.76595	4.42391	2.17496
O	-4.82844	-0.39577	0.95168	O	-4.67892	-0.41866	1.26091	O	-4.92015	0.31837	0.61374	O	-4.83099	-0.30408	0.95353
C	-7.32028	1.4026	1.55952	C	-7.22815	1.32218	1.79522	C	-7.23441	2.40112	0.26722	C	-7.31948	1.53321	1.43727
C	-6.74497	4.97855	3.8799	C	-6.69589	5.2298	3.53867	C	-6.43076	6.5251	1.18711	C	-6.74679	5.24802	3.52028
C	-1.17996	-0.67884	-3.7559	C	-1.29891	-1.16271	-3.59526	C	-1.0131	-1.97004	-3.25254	C	-1.1458	-0.89034	-3.69718
O	-2.61621	-0.81322	-3.75045	O	-2.72313	-1.36051	-3.48022	O	-2.45363	-1.98978	-3.33361	O	-2.58277	-1.0176	-3.69588
C	-1.0133	-2.1649	-1.74433	C	-0.93722	-2.35587	-1.4209	C	-1.1307	-2.6071	-0.8318	C	-1.00328	-2.2512	-1.59711
C	-0.60995	-0.80864	-2.3092	C	-0.64079	-1.07066	-2.1835	C	-0.55152	-1.59289	-1.81007	C	-0.58846	-0.9339	-2.24036
C	-3.13736	-1.98725	-3.09689	C	-3.14197	-2.45891	-2.64629	C	-3.12902	-2.79976	-2.35368	C	-3.11499	-2.14737	-2.97645
C	-2.53452	-2.18229	-1.6788	C	-2.44903	-2.4341	-1.2564	C	-2.64545	-2.48618	-0.91561	C	-2.52506	-2.25787	-1.5439
C	-4.66169	-1.83776	-3.08962	C	-4.6692	-2.3797	-2.56115	C	-4.62985	-2.54004	-2.50434	C	-4.63858	-1.99112	-2.99154
C	-0.60508	-1.63726	-4.80658	C	-0.7344	-2.2263	-4.54554	C	-0.47431	-3.28824	-3.82206	C	-0.56697	-1.91382	-4.68228
O	5.32182	-0.6829	2.01114	O	5.51329	-0.09252	1.69329	O	5.04721	-0.26746	2.74181	O	5.31192	-0.57888	2.11161
C	5.05905	-0.68346	0.59958	C	5.17117	-0.29669	0.31389	C	4.88458	-0.77841	1.40988	C	5.05922	-0.66225	0.7007
C	7.71525	-1.04666	1.69601	C	7.90102	-0.3866	1.27777	C	7.40833	-0.88232	2.82741	C	7.70536	-0.9736	1.83678
C	6.62272	-0.17031	2.32872	C	6.80085	0.51692	1.85675	C	6.36765	0.23824	2.97998	C	6.61344	-0.05514	2.4078
N	8.58023	-1.93554	-0.47173	N	8.68768	-1.52126	-0.80337	N	8.32865	-2.57343	1.23672	N	8.58061	-1.99513	-0.2675
C	6.74382	-0.13554	3.84842	C	7.00613	0.76301	3.34761	C	6.3856	0.83082	4.38493	C	6.72382	0.06973	3.92358
C	6.04921	-1.61653	-0.11217	C	6.16778	-1.27173	-0.32924	C	5.82343	-1.97418	1.19468	C	6.04901	-1.6415	0.05339
C	7.48527	-1.15216	0.16643	C	7.59042	-0.70909	-0.20655	C	7.27589	-1.5367	1.42816	C	7.48572	-1.16908	0.31454
C	8.667	-1.66251	-1.90952	C	8.67775	-1.44242	-2.26726	C	8.5424	-2.86436	-0.1842	C	8.67927	-1.80899	-1.71832
C	8.49653	-3.37999	-0.2472	C	8.69455	-2.92413	-0.38409	C	8.08536	-3.81999	1.96522	C	8.48692	-3.42309	0.04234
C	-6.94822	6.35665	3.32376	C	-8.1873	5.18367	3.71224	C	-6.44296	7.61145	0.15297	C	-6.89444	6.57944	2.85325
O	-6.80641	6.72011	2.16924	O	-9.01609	4.81055	2.89925	O	-6.18292	7.51062	-1.03334	O	-6.02481	7.42683	2.73885
O	-7.33412	7.232	4.27295	O	-8.5792	5.69395	4.89731	O	-6.79504	8.80237	0.67629	O	-8.11618	6.77145	2.32407
C	-5.33761	-3.11665	-2.69779	C	-5.25183	-3.62399	-1.96257	C	-5.18448	-3.30188	-3.67403	C	-5.32402	-3.24038	-2.52738
O	-4.81838	-4.21558	-2.59858	O	-4.66887	-4.67417	-1.7519	O	-4.7752	-4.35995	-4.12257	O	-4.81137	-4.33371	-2.35754
O	-6.65334	-2.95112	-2.47117	O	-6.55985	-3.49026	-1.67804	O	-6.29007	-2.72502	-4.18359	O	-6.64044	-3.05485	-2.32102
H	3.43649	-2.24768	2.1921	H	3.72967	-1.70567	2.19852	H	3.00578	-1.5173	3.29128	H	3.4153	-2.11768	2.37251
H	1.13699	-2.98712	1.76206	H	1.45246	-2.60073	2.01766	H	0.67905	-2.20741	2.931	H	1.1147	-2.86901	1.97022
H	3.09962	0.16962	-2.522	H	2.99251	0.0386	-2.76064	H	3.2448	-1.03325	-1.98983	H	3.12811	0.01149	-2.4818
H	-0.89502	3.58446	-0.66897	H	-1.06871	3.48525	-1.12023	H	-0.47207	3.10293	-1.91634	H	-0.86523	3.55254	-0.87399
H	0.14939	1.8636	-2.01917	H	-0.01168	1.64834	-2.29604	H	0.4693	0.93058	-2.4346	H	0.18232	1.74757	-2.10677
H	-2.5992	4.33574	0.86844	H	-2.72059	4.35738	0.41046	H	-2.1846	4.49743	-0.94068	H	-2.57968	4.40437	0.59842
H	-5.92785	0.73594	3.04969	H	-5.71102	0.93677	3.26287	H	-6.03069	2.22648	2.03477	H	-5.93611	0.95926	2.97404
H	-6.8692	4.07341	1.92636	H	-6.89381	4.03075	1.74586	H	-6.51988	4.97461	-0.30919	H	-6.85965	4.22231	1.63472
H	-4.16234	4.27727	3.38084	H	-4.14058	4.56923	3.00309	H	-3.91271	5.49332	1.24554	H	-4.16268	4.52039	3.08656
H	-4.65924	5.20607	1.95142	H	-4.77668	5.2701	1.49783	H	-4.20606	5.86178	-0.46645	H	-4.65922	5.34549	1.59198
H	-4.26326	-1.02133	0.45917	H	-4.11124	-1.07837	0.81851	H	-4.39937	-0.48694	0.43151	H	-4.26241	-0.96177	0.50903
H	-8.21956	1.34077	2.18197	H	-8.08294	1.30755	2.48016	H	-8.17597	2.64382	0.77175	H	-8.22199	1.51257	2.05778
H	-7.24562	0.48139	0.97424	H	-7.13813	0.33188	1.33922	H	-7.22183	1.32596	0.06564	H	-7.24422	0.57682	0.91153
H	-7.47547	2.22491	0.85301	H	-7.47177	2.02789	0.99399	H	-7.24826	2.91313	-0.70081	H	-7.46923	2.30979	0.67969
H	-6.04462	5.02654	4.72162	H	-6.45054	6.2162	3.13048	H	-5.78859	6.82659	2.02258	H	-6.08107	5.35336	4.38504
H	-7.70724	4.62714	4.27131	H	-6.22574	5.12182	4.52327	H	-7.45028	6.41844	1.57677	H	-7.71539	4.9489	3.93994
H	-0.98556	0.33606	-4.12723	H	-1.18101	-0.1991	-4.10836	H	-0.69441	-1.18205	-3.94764	H	-0.94325	0.09906	-4.1282
H	-0.6668	-2.97871	-2.39486	H	-0.58517	-3.23291	-1.97985	H	-0.83008	-3.62751	-1.10404	H	-0.65535	-3.10489	-2.19351
H	-2.86813	-2.85096	-3.71722	H	-2.86266	-3.38481	-3.16396	H	-2.90213	-3.85007	-2.57043	H	-2.84475	-3.04853	-3.5405
H	-2.86847	-3.14846	-1.28463	H	-2.70717	-3.3529	-0.7183	H	-3.11379	-3.21033	-0.23741	H	-2.86709	-3.19659	-1.09422
H	-5.00957	-1.5662	-4.09344	H	-5.08811	-2.26147	-3.56761	H	-4.81471	-1.47151	-2.66503	H	-4.97679	-1.78049	-4.01314
H	-4.9707	-1.03426	-2.41241	H	-4.98169	-1.50758	-1.97678	H	-5.18134	-2.87321	-1.61852	H	-4.94924	-1.14598	-2.36789
H	0.46503	-1.4846	-4.96453	H	0.31522	-2.04758	-4.79004	H	0.61312	-3.27968	-3.92624	H	0.50515	-1.7758	-4.84012
H	-1.11065	-1.47819	-5.76613	H	-1.30176	-2.22072	-5.48347	H	-0.90408	-3.46355	-4.81514	H	-1.06381	-1.8116	-5.65406
H	-0.76423	-2.68834	-4.55271	H	-0.82213	-3.23994	-4.14631	H	-0.75045	-4.15533	-3.21677	H	-0.73333	-2.94667	-4.36592
H	5.17337	0.35004	0.24728	H	5.20975	0.68354	-0.17902	H	5.12602	0.03805	0.71674	H	5.18205	0.34774	0.2882
H	6.70243	0.86258	1.96528	H	6.80434	1.4935	1.35517	H	6.57542	1.05231	2.27327	H	6.70172	0.95374	1.98393
H	6.63883	-1.1403	4.2725	H	6.97935	-0.17864	3.90705	H	7.35733	1.2725	4.62452	H	6.60997	-0.90731	4.4061
H	5.94027	0.47158	4.27954	H	6.19704	1.38589	3.74455	H	6.15132	0.06716	5.13482	H	5.92072	0.70582	4.31163
H	7.70308	0.2824	4.16762	H	7.95823	1.26352	3.54694	H	5.61881	1.60755	4.47921	H	7.68317	0.50086	4.22444
H	5.90997	-2.6386	0.2629	H	6.10506	-2.23874	0.18618	H	5.55682	-2.76981	1.9022	H	5.90111	-2.63857	0.48777
H	5.85179	-1.63381	-1.18965	H	5.91055	-1.44393	-1.38016	H	5.70074	-2.38015	0.18455	H	5.85927	-1.72209	-1.02259
H	7.58688	-0.1257	-0.21718	H	7.61493	0.25935	-0.72869	H	7.50614	-0.73758	0.70739	H	7.59609	-0.16795	-0.12892
H	7.78024	-2.00189	-2.45532	H	7.78088	-1.89283	-2.70564	H	7.66631	-3.32287	-0.65501	H	7.79449	-2.17561	-2.24952
H	8.79963	-0.59079	-2.09432	H	8.74193	-0.40083	-2.60085	H	8.79431	-1.95102	-0.73434	H	8.81946	-0.75097	-1.96581
H	9.54333	-2.16017	-2.34025	H	9.55361	-1.95355	-2.68291	H	9.39234	-3.5446	-0.31082	H	9.55576	-2.33622	-2.11197
H	9.39219	-3.87349	-0.64218	H	9.59145	-3.42543	-0.76623	H	8.95248	-4.48421	1.87212	H	9.38248	-3.94414	-0.31575
H	7.62556	-3.8321	-0.73378	H	7.82279	-3.47731	-0.74985	H	7.20957	-4.3618	1.59214	H	7.61682	-3.8988	-0.42282
H	8.46432	-3.62154	0.81915	H	8.73614	-3.0198	0.70477	H	7.95482	-3.64247	3.03664	H	8.44572	-3.60025	1.12095
H	-7.44561	8.07958	3.79338	H	-9.55518	5.60638	4.8802	H	-6.77974	9.41866	-0.08579	H	-8.0742	7.6671	1.92749
H	-6.98326	-3.84031	-2.22385	H	-6.82739	-4.35153	-1.29426	H	-6.55458	-3.31275	-4.92161	H	-6.97662	-3.92576	-2.02227
O	9.01541	-0.50176	1.93647	O	9.18162	0.24455	1.36059	O	8.73657	-0.37553	2.9824	O	9.00694	-0.42237	2.05399
H	7.67884	-2.0437	2.15051	H	7.94407	-1.31332	1.86199	H	7.24075	-1.63208	3.60956	H	7.65987	-1.94149	2.34972
H	9.58491	-0.92418	1.26018	H	9.73371	-0.23966	0.71185	H	9.30665	-1.05724	2.56957	H	9.57879	-0.88747	1.40842
