# Supplementary material for: Chimeric natural products derived from medermycin and the nature-inspired construction of their polycyclic skeletons
Source: Nat Commun. 2022 Sep 2;13:5169. doi: 10.1038/s41467-022-32901-0 (PMC9440243; doi:10.1038/s41467-022-32901-0)
Supplement: Supplementary file 9 — Source Data [file 41467_2022_32901_MOESM9_ESM.xlsx]

## Sheet: compound 23
compound 23		log10C.F.U.
Time (h)	Control			0.5 MIC			MIC
0	6.26	6.15	5.78	6.26	6.15	5.78	6.26	6.15	5.78
3	7.6	7.6	7.78	7.15	7.26	7.34	6.53	6.53	6.64
6	10.3	10.3		10.15	10.45	10.38	6.73	6.82	6.78
9	12.42	12.43	12.52	11.42	11.43	11.48	6.78	6.78	7
12	15.26	15.33	15.19	12.54	12.57	12.55	6.72	6.66	6.64
24	15.67	15.53	15.58	13.06	12.96	13.01	5.6	5.78	5.3
Time (h)	2MIC			4MIC			8MIC
0	6.26	6.15	5.78	6.26	6.15	5.78	6.26	6.15	5.78
3	6.6	6.78	6.6	6.66	6.56	6.34	6.58	6.34	6.45
6	6.18	6.1	6.13	6.2	6.51	6.45	6.07	5.97	6.09
9	5.81	5.81	5.68	5.67	5.63	5.7	5.5	5.5	5.53
12	5.39	5.42	5.44	5.37	5.43	5.35	5.29	5.3	5.37
24	4.97	4.75	5.13	4.6			4.11	4.13	4.16
compound 24		log10C.F.U.
Time (h)	Control			0.5 MIC			MIC
0	6	6.08	6.15	6	6.08	6.15	6	6.08	6.15
3	7.34	7.41	7.56	7.01	7	6.98	6.87	6.93	7.05
6	9.45	8.9	9.3	9.2	9.2	9.2	7.11	7.15	7.2
9	11.29	11.36	11.23	11.01	11.03	11.11	6.93	6.96	6.88
12	13.89	14.06	13.99	11.35	11.21	11.3	7.13	7.13	7.13
24	15.63	15.7	15.78	13.13	13.16	13.13	6.91	6.89	6.89
Time (h)	2MIC			4MIC			8MIC
0	6	6.08	6.15	6	6.08	6.15	6	6.08	6.15
3	6.82	6.94	6.91	6.66	6.38	6.51	6.3	6.38	6.51
6	6.6	6.78	6.78	6.16	6.24	6.36	6.23	6.27	6.1
9	6.14	6.13	6.08	5.97	5.98	5.9	6.12	6.1	6
12	6.19	6.14	6.09	6.02	5.93	6.01	5.62	5.49	5.54
24	5.08	5.26	5.2	5.2	4.9	5.3	4.9	4.88	4.92
compound 27		log10C.F.U.
Time (h)	Control			0.5 MIC			MIC
0	6.3	6.08	6.08	6.3	6.08	6.08	6.3	6.08	6.08
3	7.08	7.34	6.78	6.66	6.51	6.89	6.48	6.26	6.34
6	10.83	10.72	10.62	7.3	7.9	8.08	6.15	6.26	6.27
9	12	11.98	11.85	9.6	10.08	9.3	6.19	6.13	6.13
12	13.55	13.57	13.49			9	6.2	6.26	6.3
24	13.91	13.88	14.02	9.3	9.78	9.78			3.6
Time (h)	2MIC			4MIC			8MIC
0	6.3	6.08	6.08	6.3	6.08	6.08	6.3	6.08	6.08
3	6.02	6.21	6.24	5.86	5.97	5.93	5.9	5.9	5.91
6	5.64	5.66	5.66	5.17	5.19	5.13	4.9	5	5.08
9	4.6	4.51	4.64	3.3	3.6	3.78	3.08	0	0
12	3.41	3.58	3.56	2.78	2.6	3.15	0	0	0
24	0	0	0	0	0	0	0	0	0
